# Supplementary material for: Impact of Pollutant Ozone on the Biophysical Properties of Tear Film Lipid Layer Model Membranes
Source: Membranes (Basel). 2023 Jan 28;13(2):165. doi: 10.3390/membranes13020165 (PMC9964828; doi:10.3390/membranes13020165)
Supplement: Supplementary file 1 [file membranes-13-00165-s001.zip]

Archive with 1 entries (1 files):
- membranes-2147646-supplementary.pdf
